# Supplementary material for: Prophylactic and long-lasting efficacy of senolytic CAR T cells against age-related metabolic dysfunction
Source: Nat Aging. 2024 Jan 24;4(3):336–49. doi: 10.1038/s43587-023-00560-5 (PMC10950785; doi:10.1038/s43587-023-00560-5)
Supplement: Supplementary file 3 — Statistical source data. [file 43587_2023_560_MOESM3_ESM.xlsx]

## Sheet: Figure 3
	Fig.3c	(All units pg/ml)
			UT					h.19-m.28z					m.uPAR-m.28z
			Mouse 1	Mouse 2	Mouse 3	Average	Fold change	Mouse 1	Mouse 2	Mouse 3	Average	Fold change	Mouse 1	Mouse 2	Mouse 3	Mouse 4	Average	Fold change
		IL-1β	7.06	24.73	2.55	11.4467	1	3.18	14.69	4.89	7.58667	0.66	7.5	0.44	6.4	0.44	3.695	0.32
		IL-6	0.54	10.93	3.4	4.95667	1	2.22	37.33	8.32	15.9567	3.22	4.91	0.5	5.85	1.97	3.3075	0.67
		IL-9	18.6	25.57	11.1	18.4233	1	21.86	21.4	52.88	32.0467	1.74	15.79	7.34	24.18	10.63	14.485	0.79
		IL-12p40	31.63	159.39	7.72	66.2467	1	66.68	112.91	73.8	84.4633	0.42	0	0	13.45	15.51	7.24	0.04
		CXCL2	106.18	325.1	197.07	209.45	1	218.11	345.38	233.98	265.823	1.27	297.28	117.65	274.03	169.72	214.67	1.02
		CCL5	6.16	45.95	25.24	25.7833	1	14.03	51.07	25.37	30.1567	1.17	18.37	0	33.41	28.36	20.035	0.78
		TNFα	12.98	21.8	2.59	12.4567	1	13.67	13.21	9.58	12.1533	0.98	9.45	1.24	10.09	7.16	6.985	0.56
		IL-11	133.75	154.63	53.97	114.117	1	109.47	31.37	91.79	77.5433	0.679509	56.4	36.3	87.35	83.96	66.0025	0.578377
		IL-16	1726.77	2387.2	3244.75	2452.91	1	4117.59	3013.83	14703.7	7278.38	2.96725	2873.72	1274.46	3349.31	1801.17	2324.66	0.947718
		IL-20	420.46	595.9	686.62	567.66	1	1729.92	1017.51	982.58	1243.34	2.19028	378.54	625.59	453.61	275.5	433.31	0.763327
		CCL22	538.16	596.29	568.13	567.527	1	556.37	353.37	826.34	578.693	1.01968	122.19	447.88	236.58	210.69	254.335	0.448146
		CCL20	138.13	314.83	64.26	172.407	1	190.56	351.25	49.33	197.047	1.14292	243.16	159.6	113.5	115.97	158.058	0.916771
		CCL19	240.93	273.23	85.94	200.033	1	770.32	277.76	804.9	617.66	3.08779	209.1	398.25	174.26	95.99	219.4	1.09682
