# Supplementary material for: Prophylactic and long-lasting efficacy of senolytic CAR T cells against age-related metabolic dysfunction
Source: Nat Aging. 2024 Jan 24;4(3):336–49. doi: 10.1038/s43587-023-00560-5 (PMC10950785; doi:10.1038/s43587-023-00560-5)
Supplement: Supplementary file 4 — Statistical source data. [file 43587_2023_560_MOESM4_ESM.xlsx]

## Sheet: Figure 4
	Fig.4a
			UT													h.19-m.28z												m.uPAR-m.28z
		Time point	Mouse 1	Mouse 2	Mouse 3	Mouse 4	Mouse 5	Mouse 6	Mouse 7	Mouse 8	Mouse 9	Mouse 10	Mouse 11	Mouse 12		Mouse 1	Mouse 2	Mouse 3	Mouse 4	Mouse 5	Mouse 6	Mouse 7	Mouse 8	Mouse 9	Mouse 10	Mouse 11		Mouse 1	Mouse 2	Mouse 3	Mouse 4	Mouse 5	Mouse 6	Mouse 7	Mouse 8	Mouse 9	Mouse 10	Mouse 11	Mouse 12
		-24h	28.8	29.9	30.8	27.6	26.2	30.2	32.7	30.2	36.9	24.6	34.4	38.3		29	31	30.7	30.9	30.2	29.3	27.4	21.6	29.1	32.1	29.5		29.1	29.9	26.6	28.6	28	36.6	31.7	31.3	27.3	25.3	30.2	29
		24h	26.2	26.5	27.1	24.2	23.2	29.3	30.8	29.7	35.6	23.1	32.4	36.5		26.4	27.7	28.3	28.3	28.1	27.7	25.5	19.2	27.5	29.9	27.8		29.9	28.6	25.9	26.1	23	33.7	31.3	30.3	25	23.8	28.1	28
		48h	27.4	28.1	28.9	25.4	24.9	30.2	31.3	30.3	36.1	23	31.6	36.2		27.1	28.5	28.4	28.8	29.4	28.3	26	21.3	27.9	29.7	28.3		27.2	27.3	24.7	25.3	24.1	33.3	30.8	27.5	24.7	23.8	27.8	27.9
		72h	28.1	29	29.3	25.9	25.3	30.5	31.3	30	35.6	23.1	31.4	36.1		27.7	29.2	28.5	29.5	30.6	28.1	25.7	21.4	27.8	29.1	27.9		25.8	26.8	23.6	24.6	24.3	33.3	31.1	27.5	25.2	23.1	27.3	27.4
		96h	28.6	28.7	29.2	26.5	25.7	29.3	31.1	29.4	34.9	23	30.8	35.3		27.2	28.9	28.3	29.1	29.9	27.6	25.2	21.1	27	30.3	27.4		25.8	26.7	23.9	24.1	23.9	33	31	27.6	25.4	23.9	27.9	27.5
		6d	28.7	28.9	29.1	26.7	25.8	30.1	30.9	29.6	34.7	24	31.5	35.5		26.7	28.4	28	29	28.9	28.1	25.8	21.3	27.6	31	28.1		25.7	26.5	24.1	23.3	23.6	32.7	31.4	27.3	26	24.8	27.7	27.2
		8d	29.6	29.7	29.6	27.3	26.1	29.6	31.4	30.5	35.6	24.5	31.8	35.2		28.7	30.2	29.9	30.1	29.5	28.4	26.1	21.7	27.1	31.4	28.8		27.4	27.3	24.6	24.4	25.2	32.3	31.1	29.8	26.5	25.3	28.6	28.1
		20d	29	27.2	28.7	26	27.2	29.6	32.3	31.4	36.6	24.7	32.4	36.3		28.7	29.4	30.8	DEAD	31	28.9	28.3	22.8	28	31	29.2		26.6	DEAD	24.8	26.1	26.4	32.9	31.8	30.2	27	25.6	28.9	28.5
		40d	30.5	28.1	30.3	27.1	27.6	32.1	32.5	31.9	Dead	26.3	34.3	37.8		31.2	DEAD	30.9	DEAD	31.9	29.1	29.3	23	29.5	31.4	28.8		27.4	DEAD	25	28.6	29.1	33.1	31.6	30	27	25.8	28.5	28.9
		60d	31.2	29.2	31.7	27.2	29.3	31.7	32.1	32	Dead	25.5	34	39.1		34.2	DEAD	31	DEAD	32.9	29.8	30	23.3	31	32.6	28.7		28.7	DEAD	26.8	29.3	29.8	34.2	31.9	31.7	27.3	26.1	27.6	30.2
	Fig.4b
			UT	h.19-m.28z	m.uPAR-m.28z
		Mouse 1	72	108	63
		Mouse 2	68	68	81
		Mouse 3	92	78	62
		Mouse 4	77	96	53
		Mouse 5	62	126	53
		Mouse 6	112	103	57
		Mouse 7	98	110	152
		Mouse 8	99	58	118
		Mouse 9	130	81	82
		Mouse 10	77	109	53
		Mouse 11	99	120	56
		Mouse 12	113		54
		Mouse 13			95
	Fig.4c
			UT	h.19-m.28z	m.uPAR-m.28z
		Mouse 1	54	83	49
		Mouse 2	87	72	78
		Mouse 3	78	109	92
		Mouse 4	83	86	57
		Mouse 5	48	84	81
		Mouse 6	101	78	44
		Mouse 7	75	117	104
		Mouse 8	103	83	92
		Mouse 9	112	82	66
		Mouse 10	97	89	110
		Mouse 11	101	102	100
		Mouse 12	98	93	74
		Mouse 13			91
	Fig.4d
			UT	h.19-m.28z	m.uPAR-m.28z
		Mouse 1	28	25	26
		Mouse 2	35	24	28
		Mouse 3	25	39	29
		Mouse 4	26	38	36
		Mouse 5	27	30	43
		Mouse 6	25	34	24
		Mouse 7	26	37	29
		Mouse 8	25	29	51
		Mouse 9	32	28	39
		Mouse 10	54	26	29
		Mouse 11	22	27	22
		Mouse 12	27	20	33
		Mouse 13			29
	Fig.4e
			UT	h.19-m.28z	m.uPAR-m.28z
		Mouse 1	78	51	78
		Mouse 2	114	51	63
		Mouse 3	48	118	75
		Mouse 4	55	70	94
		Mouse 5	74	50	74
		Mouse 6	60	52	75
		Mouse 7	102	80	62
		Mouse 8	67	45	79
		Mouse 9	52	53	90
		Mouse 10	109	54	108
		Mouse 11	47	71	63
		Mouse 12	100		81
		Mouse 13			63
	Fig.4f
			UT	h.19-m.28z	m.uPAR-m.28z
		Mouse 1	100	104.8	117.6
		Mouse 2	135	126.3	130
		Mouse 3	103.8	138.1	108.7
		Mouse 4	104.8	120	104.2
		Mouse 5	95.2	100	128.6
		Mouse 6	150	113	90
		Mouse 7	118.8	162.5	129.4
		Mouse 8	187.5	136.8	142.9
		Mouse 9	138.9	185.7	117.6
		Mouse 10	123.8	125	147.4
		Mouse 11	127.8	183.3	117.6
		Mouse 12	137.5	147.1	117.6
		Mouse 13			220
	Fig.4g
			UT	h.19-m.28z	m.uPAR-m.28z
		Mouse 1	87	63	87
		Mouse 2	1142	1050	99
		Mouse 3	144	19	87
		Mouse 4	250	241	52
		Mouse 5	24	33	92
		Mouse 6	160	7	124
		Mouse 7	552	68	31
		Mouse 8	288	202	403
		Mouse 9	20	176	111
		Mouse 10	447		217
		Mouse 11	26		108
		Mouse 12	516
	Fig.4h
			UT	h.19-m.28z	m.uPAR-m.28z
		Mouse 1	12.9	13.3	12.2
		Mouse 2	12.3	12.7	14
		Mouse 3	12.8	11.4	12.3
		Mouse 4	11.5	12.3	10.7
		Mouse 5	13.5	13.1	13
		Mouse 6	12.1	13.1	12.5
		Mouse 7	11.6	12.6	10.6
		Mouse 8	13	11.7	12.4
		Mouse 9	10.6	12.8	13.2
		Mouse 10	12.2	12.2	12.9
		Mouse 11	12.3	12.6
	Fig.4i
			UT	h.19-m.28z	m.uPAR-m.28z
		Mouse 1	1279	1225	1001
		Mouse 2	741	1901	1873
		Mouse 3	1760	1775	1151
		Mouse 4	2543	605	925
		Mouse 5	1314	1768	1161
		Mouse 6	3791	3143	1055
		Mouse 7	2985	1437	1553
		Mouse 8	3350	1991	1864
		Mouse 9	1890	2143	1492
		Mouse 10	2087	3320	3046
		Mouse 11	1825	1406
	Fig.4j
			UT	h.19-m.28z	m.uPAR-m.28z
		Mouse 1	2.48	1.69	1.8
		Mouse 2	2.88	2.92	5.45
		Mouse 3	1.42	1.72	1.65
		Mouse 4	2.34	1.02	1.05
		Mouse 5	2.41	1.72	1.01
		Mouse 6	5.85	6.91	1.8
		Mouse 7	5.61	1.2	3.21
		Mouse 8	5.06	4.12	4.02
		Mouse 9	2.27	0.96	3.23
		Mouse 10	1.84	3.06	3.83
		Mouse 11	2.3	2.67
	Fig.4k
			UT	h.19-m.28z	m.uPAR-m.28z
		Mouse 1	0.16	0.1	0.21
		Mouse 2	0.28	0.17	0.11
		Mouse 3	0.1	0.17	0.25
		Mouse 4	0.11	0.07	0.3
		Mouse 5	0.23	0.12	0.13
		Mouse 6	0.45	1.02	0.32
		Mouse 7	0.43	0.22	0.49
		Mouse 8	0.38	0.31	0.48
		Mouse 9	0.37	0.16	0.35
		Mouse 10	0.25	0.32	0.3
		Mouse 11	0.48	0.43
	Fig.4l
			UT	h.19-m.28z	m.uPAR-m.28z
		Mouse 1	1.29	0.79	1
		Mouse 2	1.62	1.07	0.94
		Mouse 3	0.67	1.34	1.4
		Mouse 4	0.89	0.82	0.74
		Mouse 5	1.09	0.71	1.13
		Mouse 6	1.89	2.89	1.72
		Mouse 7	1.54	0.79	1.98
		Mouse 8	1.2	1.36	1.24
		Mouse 9	1.89	0.57	2.1
		Mouse 10	1.1	2.1	1.66
		Mouse 11	1.04
	Fig.4m
			UT	h.19-m.28z	m.uPAR-m.28z
		Mouse 1	0.12	0.13	0.13
		Mouse 2	0.33	0.09	0.12
		Mouse 3	0.11	0.1	0.08
		Mouse 4	0.16	0.1	0.06
		Mouse 5	0.07	0.08	0.1
		Mouse 6	0.42	0.62	0.1
		Mouse 7	0.33	0.16	0.28
		Mouse 8	0.25	0.5	0.19
		Mouse 9	0.3	0.1	0.25
		Mouse 10	0.18	0.24	0.15
		Mouse 11	0.21	0.15
