# Supplementary material for: Prophylactic and long-lasting efficacy of senolytic CAR T cells against age-related metabolic dysfunction
Source: Nat Aging. 2024 Jan 24;4(3):336–49. doi: 10.1038/s43587-023-00560-5 (PMC10950785; doi:10.1038/s43587-023-00560-5)
Supplement: Supplementary file 5 — Statistical source data. [file 43587_2023_560_MOESM5_ESM.xlsx]

## Sheet: Figure 5
	Fig.5a
		UT	h.19-m.28z	m.uPAR-m.28z
	Mouse 1	87	104	85
	Mouse 2	107	100	88
	Mouse 3	92	132	105
	Mouse 4	101	120	92
	Mouse 5	100	126	86
	Mouse 6	98	91	92
	Mouse 7	127	83	81
	Mouse 8	94	125	98
	Mouse 9	115	91	93
	Mouse 10	119	95	90
	Mouse 11	106	84	103
	Mouse 12		96	98
	Fig.5b	UT												h.19-m.28z													m.uPAR-m.28z (20m)
	Time point	Mouse 1	Mouse 2	Mouse 3	Mouse 4	Mouse 5	Mouse 6	Mouse 7	Mouse 8	Mouse 9	Mouse 10	Mouse 11		Mouse 1	Mouse 2	Mouse 3	Mouse 4	Mouse 5	Mouse 6	Mouse 7	Mouse 8	Mouse 9	Mouse 10	Mouse 11	Mouse 12		Mouse 1	Mouse 2	Mouse 3	Mouse 4	Mouse 5	Mouse 6	Mouse 7	Mouse 8	Mouse 9	Mouse 10	Mouse 11	Mouse 12
	0	87	107	92	101	100	98	127	94	115	119	106		104	100	132	120	126	91	83	125	91	95	84	96		85	88	105	92	86	92	81	98	93	90	103	98
	15	238	197	600	200	243	434	600	531	314	240	345		157	174	325	344	575	217	514	458	425	264	402	278		219	235	130	276	200	262	388	320	472	140	140	125
	30	193	113	600	171	276	567	600	521	373	294	258		159	175	325	331	485	246	589	470	496	163	430	322		154	196	390	267	151	430	273	442	431	200	190	132
	60	168	135	600	197	221	516	600	462	552	289	196		193	169	349	453	264	241	566	529	452	97	350	265		144	191	228	273	131	277	154	351	416	109	115	108
	120	120	152	365	122	118	355	186	281	450	139	123		122	113	251	157	237	142	554	509	500	99	116	139		83	87	166	188	120	130	92	198	174	128	128	132
	Fig.5c
		UT	h.19-m.28z	m.uPAR-m.28z
	Mouse 1	19725	19058	16358
	Mouse 2	16935	18293	19800
	Mouse 3	61140	36413	26753
	Mouse 4	20130	38603	28763
	Mouse 5	24090	39473	16538
	Mouse 6	53873	24578	30660
	Mouse 7	56033	63675	22260
	Mouse 8	49613	57458	37215
	Mouse 9	52305	53558	41415
	Mouse 10	28283	15675	16020
	Mouse 11	24285	35565	16163
	Mouse 12		28230	14400
	Fig.5d
		0'							15'
		Mouse 1	Mouse 2	Mouse 3	Mouse 4	Mouse 5	Mouse 6		Mouse 1	Mouse 2	Mouse 3	Mouse 4	Mouse 5	Mouse 6
	UT	2.15641	0.850196	0.654264	0.644934	1.28871	0.766225		2.25904	1.30737	2.20306	0.607613	1.25139	0.514312
	h.19-m.28z	1.33536	0.449002	0.439672	0.896846	0.840866			2.10976	0.449002	1.40067	1.42866	2.31502
	m.uPAR-m.28z	0.178429	0.197089	0.33704	0.402351	0.476992	0.467662		1.27938	1.37268	0.943497	0.887516	1.65258	1.57794
	Fig.5e
		UT	h.19-m.28z	m.uPAR-m.28z
	Mouse 1	0.8125	1.33333	1.4
	Mouse 2	0.941176	1.25	1.2
	Mouse 3	1.2381	0.8	1.46154
	Mouse 4	1.04348	0.4	2.75
	Mouse 5	1.04	0.736842	1.04348
	Mouse 6	1	0.583333	1.15789
	Mouse 7	1	0.5	1.22222
	Mouse 8		1	0.833333
	Fig. 5f
		UT	h.19-m.28z	m.uPAR-m.28z
	Mouse 1	0.933333	1.10345	1.07407
	Mouse 2	1	1.06667	1.0625
	Mouse 3	1.09375	0.967742	1.10714
	Mouse 4	1.0303	0.888889	1.26923
	Mouse 5	1.06061	0.935484	1.0303
	Mouse 6	1	0.956522	1.03226
	Mouse 7	1	1	1.03226
	Mouse 8		0.892857	0.964286
	Fig. 5g
		4m			20m
		UT	h.19-m.28z	m.uPAR-m.28z	UT	h.19-m.28z	m.uPAR-m.28z
	Mouse 1	0.33	0.43	1.21	0.27	0.1	2.12
	Mouse 2	0.71	0.23	0.1	0.19	0.081	2.35
	Mouse 3	0.56	0.33	0.1	0.19	0.27	0.28
	Mouse 4			0.047			0.73
	Fig.5h
		4m			20m
		UT	h.19-m.28z	m.uPAR-m.28z	UT	h.19-m.28z	m.uPAR-m.28z
	Mouse 1	0.32	1.42	4.84	0.19	0.19	4.6
	Mouse 2	2.94	1.57	3.58	0.21	0.22	7.49
	Mouse 3	0.4	1.12	2.68	0.24	0.35	4.42
	Mouse 4			1.4			2.25
