# Supplementary material for: Prophylactic and long-lasting efficacy of senolytic CAR T cells against age-related metabolic dysfunction
Source: Nat Aging. 2024 Jan 24;4(3):336–49. doi: 10.1038/s43587-023-00560-5 (PMC10950785; doi:10.1038/s43587-023-00560-5)
Supplement: Supplementary file 6 — Statistical source data. [file 43587_2023_560_MOESM6_ESM.xlsx]

## Sheet: Figure 6
	Fig.6a	Spleen
		UT	h.19-m.28z	m.uPAR-m.28z
	Mouse 1	0.2	0.13	1.65
	Mouse 2	0.16	0.00302	2.38
	Mouse 3	0.65	0.32	3.3
	Fig.6b	Liver
		UT	h.19-m.28z	m.uPAR-m.28z
	Mouse 1	0.54	0.4	2.21
	Mouse 2	0.17	0.021	1.43
	Mouse 3	0	0.26	0.62
	Fig.6c
		UT	h.19-m.28z	m.uPAR-m.28z
	Mouse 1	114	144	117
	Mouse 2	141	120	124
	Mouse 3	127	138	109
	Mouse 4	117	129	98
	Mouse 5	110	97	110
	Mouse 6	114	100	109
	Mouse 7	112	117	112
	Mouse 8	148	124	92
	Mouse 9	139	130	106
	Mouse 10	123	112	91
	Mouse 11	116	116	117
	Mouse 12		129	87
	Fig.6d		UT												h.19-m.28z													m.uPAR-m.28z
		Time point	Mouse 1	Mouse 2	Mouse 3	Mouse 4	Mouse 5	Mouse 6	Mouse 7	Mouse 8	Mouse 9	Mouse 10	Mouse 11		Mouse 1	Mouse 2	Mouse 3	Mouse 4	Mouse 5	Mouse 6	Mouse 7	Mouse 8	Mouse 9	Mouse 10	Mouse 11	Mouse 12		Mouse 1	Mouse 2	Mouse 3	Mouse 4	Mouse 5	Mouse 6	Mouse 7	Mouse 8	Mouse 9	Mouse 10	Mouse 11	Mouse 12
		0	114	141	127	117	110	114	112	148	139	123	116		144	120	138	129	97	100	117	124	130	112	116	129		117	124	109	98	110	109	112	92	106	91	117	87
		15	339	523	447	418	526	238	441	700	535	447	324		387	577	557	355	589	151	593	595	477	526	491	479		334	461	462	452	185	423	344	321	416	526	471	429
		30	599	425	473	434	582	622	600	720	450	358	222		382	600	600	493	493	552	598	543	422	375	440	211		378	468	437	527	329	453	501	156	580	430	361	340
		60	460	590	645	492	642	346	601	634	458	186	166		505	650	675	501	501	472	463	362	290	282	476	192		220	527	363	466	380	461	598	138	200	284	236	159
		120	519	535	600	140	614	162	477	373	162	191	139		451	630	643	654	654	152	347	167	160	151	402	161		140	343	312	380	168	220	348	95	137	167	170	122
	Fig.6e
		UT	h.19-m.28z	m.uPAR-m.28z
	Mouse 1	55688	51735	28493
	Mouse 2	61065	71205	52380
	Mouse 3	65325	72555	43275
	Mouse 4	43253	59550	51743
	Mouse 5	69120	62820	33143
	Mouse 6	38850	41235	44700
	Mouse 7	62310	54473	54623
	Mouse 8	67530	43373	18075
	Mouse 9	44663	35475	33195
	Mouse 10	29783	34388	36038
	Mouse 11	22365	51615	31785
	Mouse 12		26370	25553
	Fig.6f
			0 min							15 min
			Mouse 1	Mouse 2	Mouse 3	Mouse 4	Mouse 5	Mouse 6	Mouse 7	Mouse 1	Mouse 2	Mouse 3	Mouse 4	Mouse 5	Mouse 6	Mouse 7
		UT	1.91049	2.21809	2.1904	0.0187635	0.186404	0.352507		0.869271	3.44848	2.00277	0.646263	0.304829	1.13227
		h.19-m.28z	1.62596	1.02922	1.37066	0.111043	0.773916	1.09997		2.11966	1.31067	1.3076	1.02461	0.615503	0.601661
		m.uPAR-m.28z	0.374039	0.0972009	0.304829	1.57828	0.298677	1.59674	0.869271	4.47124	5.1295	4.02061	3.26084	0.277145	1.0646	1.48139
	Fig.6g
		UT	h.19-m.28z	m.uPAR-m.28z
	Mouse 1	45	19	33
	Mouse 2	17	9	40
	Mouse 3	32	3	39
	Mouse 4	12	8	29
	Mouse 5	6	26	7
	Mouse 6	16	23	29
	Mouse 7	6	19	5
	Mouse 8	43		17
	Mouse 9	25		34
	Mouse 10			39
	Mouse 11			52
	Mouse 12			51
	Fig.6h
		UT	h.19-m.28z	m.uPAR-m.28z
	Mouse 1	44	31	38
	Mouse 2	29	26	42
	Mouse 3	38	23	41
	Mouse 4	28	26	36
	Mouse 5	43	35	25
	Mouse 6	34	33	36
	Mouse 7	30	31	41
	Mouse 8	25		48
	Mouse 9	25		47
	Mouse 10			24
	Mouse 11			30
	Mouse 12			39
