# Supplementary material for: Prophylactic and long-lasting efficacy of senolytic CAR T cells against age-related metabolic dysfunction
Source: Nat Aging. 2024 Jan 24;4(3):336–49. doi: 10.1038/s43587-023-00560-5 (PMC10950785; doi:10.1038/s43587-023-00560-5)
Supplement: Supplementary file 7 — Statistical source data. [file 43587_2023_560_MOESM7_ESM.xlsx]

## Sheet: Figure 7
	Fig.7b
		UT	m.uPAR-m.28z
	Mouse 1	34.1	33.6
	Mouse 2	46.3	39.4
	Mouse 3	49.2	40.4
	Mouse 4	35.8	37.2
	Mouse 5	42.6	36.3
	Mouse 6	34	37
	Mouse 7	39	32
	Mouse 8	39	39
	Mouse 9	47	28
	Mouse 10	50	42
	Fig.7c
		UT	m.uPAR-m.28z
	Mouse 1	159	130
	Mouse 2	132	127
	Mouse 3	143	136
	Mouse 4	151	151
	Mouse 5	155	132
	Mouse 6	145	110
	Mouse 7	139	144
	Mouse 8	128	132
	Mouse 9	190	121
	Mouse 10	159	120
	Fig.7d
			UT											m.uPAR-m.28z
		Time point	Mouse 1	Mouse 2	Mouse 3	Mouse 4	Mouse 5	Mouse 6	Mouse 7	Mouse 8	Mouse 9	Mouse 10		Mouse 1	Mouse 2	Mouse 3	Mouse 4	Mouse 5	Mouse 6	Mouse 7	Mouse 8	Mouse 9	Mouse 10
		0	159	132	143	151	155	145	139	128	190	159		130	127	136	151	132	110	144	132	121	120
		15	462	519	599	519	315	391	410	481	391	345		263	355	435	217	431	349	392	357	153	381
		30	352	474	650	453	291	368	491	500	288	250		148	351	388	151	419	414	304	373	134	289
		60	338	498	630	376	322	294	489	584	326	415		116	235	222	130	425	336	235	436	124	345
		120	286	310	419	255	186	144	423	542	222	146		113	200	198	110	269	196	161	250	149	291
	Fig.7e
		UT	m.uPAR-m.28z
	Mouse 1	39833	16860
	Mouse 2	51150	30750
	Mouse 3	65603	32205
	Mouse 4	43680	16935
	Mouse 5	32505	44078
	Mouse 6	32783	36375
	Mouse 7	52935	29205
	Mouse 8	61965	41858
	Mouse 9	35100	16268
	Mouse 10	35048	37373
	Fig.7f		UT				m.uPAR-m.28z
		Time point	Mouse 1	Mouse 2	Mouse 3	Mouse 4	Mouse 1	Mouse 2	Mouse 3	Mouse 4
		0	105	115	125	139	140	91	102	105
		15	93	133	117	128	63	82	78	95
		30	62	192	129	120	85	65	115	68
		60	86	201	124	129	104	79	80	132
	Fig.7g	UT	m.uPAR-m.28z
	Mouse 1	4868	5468
	Mouse 2	10193	4560
	Mouse 3	7455	5723
	Mouse 4	7598	5723
	Fig.7h
			UT			m.uPAR-m.28z
		Time point	Mouse 1	Mouse 2	Mouse 3	Mouse 1	Mouse 2	Mouse 3
		0	183	245	293	166	159	152
		15	500	633	552	510	358	584
		30	653	641	632	573	422	620
		60	637	626	592	498	442	600
		120	548	610	479	350	398	409
	Fig.7i
		UT	m.uPAR-m.28z
	Mouse 1	68670	54698
	Mouse 2	72225	47888
	Mouse 3	65708	63120
	Fig.7k
		UT	m.uPAR-m.28z
	Mouse 1	44	38
	Mouse 2	48	38
	Mouse 3	38	37
	Mouse 4	40	41
	Mouse 5	33	47
	Mouse 6	41	43
	Mouse 7	47	40
	Mouse 8	45	45
	Mouse 9	42	41
	Mouse 10	43	49
	Mouse 11	40	39
	Mouse 12	43	38
	Mouse 13	47	33
	Mouse 14	48	41
	Mouse 15	49	39
	Mouse 16	44	31
	Mouse 17	46	41
	Mouse 18	47	48
	Mouse 19	46	48
	Mouse 20	51	42
	Fig.7l
		UT	m.uPAR-m.28z
	Mouse 1	174	196
	Mouse 2	258	173
	Mouse 3	162	182
	Mouse 4	196	165
	Mouse 5	157	153
	Mouse 6	171	150
	Mouse 7	240	146
	Mouse 8	197	183
	Mouse 9	194	158
	Mouse 10	207	185
	Mouse 11	155	200
	Mouse 12	203	184
	Mouse 13	222	150
	Mouse 14	306	164
	Mouse 15	351	199
	Mouse 16	180	164
	Mouse 17	148	157
	Mouse 18	147	138
	Mouse 19	199	195
	Mouse 20	267	188
	Fig.7m
			UT																					m.uPAR-m.28z
		Time point	Mouse 1	Mouse 2	Mouse 3	Mouse 4	Mouse 5	Mouse 6	Mouse 7	Mouse 8	Mouse 9	Mouse 10	Mouse 11	Mouse 12	Mouse 13	Mouse 14	Mouse 15	Mouse 16	Mouse 17	Mouse 18	Mouse 19	Mouse 20		Mouse 1	Mouse 2	Mouse 3	Mouse 4	Mouse 5	Mouse 6	Mouse 7	Mouse 8	Mouse 9	Mouse 10	Mouse 11	Mouse 12	Mouse 13	Mouse 14	Mouse 15	Mouse 16	Mouse 17	Mouse 18	Mouse 19	Mouse 20
		0	174	258	162	196	157	171	240	197	194	207	155	203	222	306	351	180	148	147	199	267		196	173	182	165	153	150	146	183	158	185	200	184	150	164	199	164	157	138	195	188
		15	527	589	600	515	415	400	374	600	588	455	597	494	795	712	359	507	415	679	642	438		349	326	431	374	522	415	357	364	340	410	422	473	466	337	438	418	405	355	272	610
		30	650	648	678	584	382	470	645	436	643	364	473	587	689	657	484	643	393	497	603	485		392	331	599	350	371	427	286	431	349	374	594	613	315	541	447	457	632	488	331	404
		60	634	650	402	522	610	623	398	624	632	296	620	643	515	534	561	562	394	598	486	579		400	457	614	293	393	445	278	519	284	348	252	598	324	557	508	498	258	543	601	326
		120	621	381	587	513	336	425	199	623	619	276	560	435	600	526	474	538	355	613	629	373		254	536	221	268	382	310	418	193	181	221	231	522	243	586	395	555	499	510	257	313
	Fig.7n
		UT	m.uPAR-m.28z
	Mouse 1	70995	41145
	Mouse 2	66030	50280
	Mouse 3	61170	55568
	Mouse 4	61215	35948
	Mouse 5	53528	46470
	Mouse 6	58643	46283
	Mouse 7	45803	37935
	Mouse 8	67058	45675
	Mouse 9	71753	32348
	Mouse 10	38168	38243
	Mouse 11	65460	39465
	Mouse 12	64125	64838
	Mouse 13	70268	37073
	Mouse 14	67568	61103
	Mouse 15	58373	52830
	Mouse 16	64853	56843
	Mouse 17	44558	48053
	Mouse 18	67770	57075
	Mouse 19	65430	47745
	Mouse 20	56730	43710
	Fig.7o
			UT					m.uPAR-m.28z
		Time point	Mouse 1	Mouse 2	Mouse 3	Mouse 4	Mouse 5	Mouse 1	Mouse 2	Mouse 3	Mouse 4	Mouse 5
		0	168	215	200	154	148	162	203	221	203	219
		15	631	579	452	420	481	317	454	506	457	451
		30	758	632	542	487	527	342	491	601	581	395
		60	764	647	612	509	491	272	369	514	550	479
		120	568	482	359	314	220	160	199	317	261	222
	Fig.7p
		UT	m.uPAR-m.28z
	Mouse 1	79200	30705
	Mouse 2	68093	41955
	Mouse 3	58785	55410
	Mouse 4	50738	54030
	Mouse 5	48878	45510
