# Supplementary material for: Prophylactic and long-lasting efficacy of senolytic CAR T cells against age-related metabolic dysfunction
Source: Nat Aging. 2024 Jan 24;4(3):336–49. doi: 10.1038/s43587-023-00560-5 (PMC10950785; doi:10.1038/s43587-023-00560-5)
Supplement: Supplementary file 8 — Statistical source data. [file 43587_2023_560_MOESM8_ESM.xlsx]

## Sheet: ED Fig 1
	E.D.Fig.1a
		Liver			Fat			Muscle
		Young	Old		Young	Old		Young	Old
	Mouse 1	12.206	25.0909		92.4744	57.1206		7.8624	17.4076
	Mouse 2	18.8729	29.9262		97.8432	138.704		21.8588	27.0442
	Mouse 3	2.34436	22.0173		79.7805	108.865		10.8154	12.0264
	Mouse 4	11.5089	15.6359		173.658	261.909		19.6066	11.9821
	Mouse 5	4.52569	22.3177		130.939	170.49		14.3399	13.381
	Mouse 6	8.72249	10.9779		121.754			8.69775
	E.D.Fig.1b
		Liver			Fat			Muscle			Pancreas
		Young	Old		Young	Old		Young	Old		Young	Old
	Mouse 1	0.0840307	1.59996		0.28292	3.13735		0.20017	4.01366		0.968628	8.62881
	Mouse 2	0.154253	1.27788		0.55718	3.55453		0.56443	2.14679		0.532933	13.0433
	Mouse 3	0.0640102	1.63986		0.573967	4.25127		0.310837	3.68054		0.360277	10.6776
	E.D.Fig.1d
		Liver
		Young	Old
	Mouse 1	0.03	2.80149
	Mouse 2	0.1	4.06383
	Mouse 3	0.005	2.85331
	E.D.Fig.1f
		Pancreas
		Young	Old
	Mouse 1	0.18	2.79895
	Mouse 2	0.02	5.32143
	Mouse 3	0.04	4.05906
	E.D.Fig.1g
		Liver
		B-gal/F4/80	B-gal/uPAR	uPAR/F4/80
	Mouse 1	0.164	0.574	0.112
	Mouse 2	0.178	0.684	0.214
	Mouse 3	0.116	0.654	0.154
	E.D.Fig.1h
		Pancreas
		B-gal/F4/80	B-gal/uPAR	uPAR/F4/80
	Mouse 1	0.196	0.572	0.208
	Mouse 2	0.222	0.718	0.278
	Mouse 3	0.256	0.69	0.274
	E.D.Fig.1i
		Liver
		B-gal/F4/80	B-gal/uPAR	uPAR/F4/80
		0.476191	0.27381	0.25
	E.D.Fig.1j
		Pancreas
		B-gal/F4/80	B-gal/uPAR	uPAR/F4/80
		0.639344	0.188525	0.172131
