# Supplementary material for: Prophylactic and long-lasting efficacy of senolytic CAR T cells against age-related metabolic dysfunction
Source: Nat Aging. 2024 Jan 24;4(3):336–49. doi: 10.1038/s43587-023-00560-5 (PMC10950785; doi:10.1038/s43587-023-00560-5)
Supplement: Supplementary file 9 — Statistical source data. [file 43587_2023_560_MOESM9_ESM.xlsx]

## Sheet: EDFig.4
	E.D.Fig.4a	Fat				E.D.Fig.4b	Liver				E.D.Fig.4c	Pancreas
		UT	h.19-m.28z	m.uPAR-m.28z			UT	h.19-m.28z	m.uPAR-m.28z			UT	h.19-m.28z	m.uPAR-m.28z
	Mouse 1	4.29606	8.03073	0.848194		Mouse 1	1.66156	1.51805	0.275877		Mouse 1	6.76492	15.3664	2.51576
	Mouse 2	5.26896	3.16515	2.30685		Mouse 2	1.12759	2.61938	0.057475		Mouse 2	15.6692	15.3787	6.70997
	Mouse 3	2.93927	5.48574	2.5062		Mouse 3	2.81996	1.31086	0.763181		Mouse 3	8.47853	9.04575	2.14411
	Mouse 4			1.92566		Mouse 4			0.967219		Mouse 4			0.564073
	E.D.Fig.4d	Fat				E.D.Fig.4e	Liver				E.D.Fig.4f	Pancreas
		UT	h.19-m.28z	m.uPAR-m.28z			UT	h.19-m.28z	m.uPAR-m.28z			UT	h.19-m.28z	m.uPAR-m.28z
	Mouse 1	4.06372	7.01976	1.82728		Mouse 1	1.06961	1.16645	0.408631		Mouse 1	2.57583	2.09206	0.479615
	Mouse 2	2.72819	3.397	1.76423		Mouse 2	2.41216	1.48032	0.647561		Mouse 2	2.53588	1.85676	0.340233
	Mouse 3	4.69991	1.77831	1.26748		Mouse 3	2.42033	1.26891	0.692543		Mouse 3	1.98279	1.48327	0.418791
						Mouse 4					Mouse 4
	E.D.Fig.4g	Dendritic cells				E.D.Fig.4h	uPAR+ Dendritic cells				E.D.Fig.4i	Dendritic cells				E.D.Fig.4j	uPAR+ Dendritic cells
		UT	h.19-m.28z	m.uPAR-m.28z			UT	h.19-m.28z	m.uPAR-m.28z			UT	h.19-m.28z	m.uPAR-m.28z			UT	h.19-m.28z	m.uPAR-m.28z
	Mouse 1	5.42	2.81	3.41		Mouse 1	37.2	20.8	8.96		Mouse 1	1.51	2.85	0.96		Mouse 1	6.88	6.26	11.7
	Mouse 2	2.7	1.91	4.72		Mouse 2	30.1	24.4	11.8		Mouse 2	1.99	2.53	1.44		Mouse 2	14.2	21	3.43
	Mouse 3	2.28	2.04	3.56		Mouse 3	4.85	15.4	11.9		Mouse 3	1.36	1.56	1.8		Mouse 3	9.24	9.28	9.75
	Mouse 4			1.44		Mouse 4			5.61		Mouse 4			3.64		Mouse 4			5.27
	E.D.Fig.4k	Macrophages				E.D.Fig.4l	uPAR+ Macrophages				E.D.Fig.4m	Macrophages				E.D.Fig.4n	uPAR+ Macrophages
		UT	h.19-m.28z	m.uPAR-m.28z			UT	h.19-m.28z	m.uPAR-m.28z			UT	h.19-m.28z	m.uPAR-m.28z			UT	h.19-m.28z	m.uPAR-m.28z
	Mouse 1	33.7	29.4	15.1		Mouse 1	3.97	3.85	0.65		Mouse 1	45.6	50.6	50.9		Mouse 1	1.41	0.96	1.49
	Mouse 2	33.7	32.6	17.7		Mouse 2	1.8	3.76	3.65		Mouse 2	48.2	42.3	50.1		Mouse 2	1.61	2.4	3.04
	Mouse 3	32.3	24.1	38.1		Mouse 3	4.31	4.43	4.06		Mouse 3	62.8	43	31.5		Mouse 3	1.58	2.54	1.43
	Mouse 4			52.2		Mouse 4			2.42		Mouse 4			36		Mouse 4			2.2
	E.D.Fig.4o	Monocytes				E.D.Fig.4p	uPAR+ monocytes				E.D.Fig.4q	Monocytes				E.D.Fig.4r	uPAR+ monocytes
		UT	h.19-m.28z	m.uPAR-m.28z			UT	h.19-m.28z	m.uPAR-m.28z			UT	h.19-m.28z	m.uPAR-m.28z			UT	h.19-m.28z	m.uPAR-m.28z
	Mouse 1	64	67.7	82.7		Mouse 1	7.32	3.67	0.88		Mouse 1	50.9	43.6	46.3		Mouse 1	2.82	2.05	2.25
	Mouse 2	64.5	63	80.1		Mouse 2	2.63	5.29	2.58		Mouse 2	47.6	52.1	46.1		Mouse 2	1.86	5	4.19
	Mouse 3	64.4	72.8	58.8		Mouse 3	4.8	5.15	4.25		Mouse 3	31.4	50.5	64.2		Mouse 3	1.89	3.44	0.96
	Mouse 4			44.6		Mouse 4			7.55		Mouse 4			59.8		Mouse 4			1.81
