# Supplementary material for: Prophylactic and long-lasting efficacy of senolytic CAR T cells against age-related metabolic dysfunction
Source: Nat Aging. 2024 Jan 24;4(3):336–49. doi: 10.1038/s43587-023-00560-5 (PMC10950785; doi:10.1038/s43587-023-00560-5)
Supplement: Supplementary file 10 — Statistical source data. [file 43587_2023_560_MOESM10_ESM.xlsx]

## Sheet: EDFig.6
	E.D.Fig.6a
			UT														h.19-m.28z													m.uPAR-m.28z
		Time point	Mouse 1	Mouse 2	Mouse 3	Mouse 4	Mouse 5	Mouse 6	Mouse 7	Mouse 8	Mouse 9	Mouse 10	Mouse 11	Mouse 12	Mouse 13		Mouse 1	Mouse 2	Mouse 3	Mouse 4	Mouse 5	Mouse 6	Mouse 7	Mouse 8	Mouse 9	Mouse 10	Mouse 11	Mouse 12		Mouse 1	Mouse 2	Mouse 3	Mouse 4	Mouse 5	Mouse 6	Mouse 7	Mouse 8	Mouse 9	Mouse 10	Mouse 11	Mouse 12	Mouse 13
		0	115	92	107	114	104	95	114	98	127	84	115	119	106		136	102	83	124	122	119	83	105	91	65	84	96		104	123	109	123	127	110	109	81	98	113	90	103	98
		15	149	106	193	117	148	144	161	434	600	531	314	240	345		170	121	129	152	168	152	514	458	425	264	402	278		157	279	107	155	256	188	184	388	420	472	140	140	125
		30	258	222	163	190	150	157	194	567	600	521	373	294	258		153	165	187	145	161	192	589	470	496	163	430	322		200	114	227	291	361	201	233	273	542	431	200	190	132
		60	148	231	163	151	156	142	229	516	600	462	552	289	196		126	154	138	155	140	170	566	529	452	97	350	265		242	297	123	171	337	164	152	154	551	416	109	115	108
		120	154	151	146	161	157	105	155	355	186	281	450	139	123		203	150	143	200	131	150	554	509	500	99	116	139		172	133	116	134	149	150	112	92	298	174	128	128	132
	E.D.Fig.6b
		UT	h.19-m.28z	m.uPAR-m.28z
	Mouse 1	20183	18773	23685
	Mouse 2	22200	17723	25028
	Mouse 3	19080	17265	16545
	Mouse 4	18510	19448	21510
	Mouse 5	18105	17288	32550
	Mouse 6	15945	19643	20048
	Mouse 7	22590	63675	19020
	Mouse 8	53873	57308	22260
	Mouse 9	56033	53558	52965
	Mouse 10	49538	15450	41565
	Mouse 11	52305	35565	16020
	Mouse 12	28283	28230	16163
	Mouse 13	24285		14400
	E.D.Fig.6c
			UT											m.uPAR-m.28z
		Time point	Mouse 1	Mouse 2	Mouse 3	Mouse 4	Mouse 5	Mouse 6	Mouse 7	Mouse 8	Mouse 9	Mouse 10		Mouse 1	Mouse 2	Mouse 3	Mouse 4	Mouse 5	Mouse 6	Mouse 7	Mouse 8	Mouse 9	Mouse 10
		0	106	98	100	83	90	147	129	134	151	122		91	96	82	79	84	85	123	121	96	134
		15	48	44	48	138	57	110	60	91	72	120		40	48	47	56	65	47	100	62	80	55
		30	54	71	76	140	60	129	75	98	81	145		50	62	71	81	80	79	107	64	86	63
		60	61	111	94	104	92	133	117	106	127	171		61	56	74	86	80	98	134	83	114	54
	E.D.Fig.6d
		UT	m.uPAR-m.28z
	Mouse 1	3645	3323
	Mouse 2	4658	3675
	Mouse 3	4590	4028
	Mouse 4	7403	4545
	Mouse 5	4260	4605
	Mouse 6	7650	4590
	Mouse 7	5310	6840
	Mouse 8	6165	4523
	Mouse 9	5940	5565
	Mouse 10	8543	4058
