# Supplementary material for: Prophylactic and long-lasting efficacy of senolytic CAR T cells against age-related metabolic dysfunction
Source: Nat Aging. 2024 Jan 24;4(3):336–49. doi: 10.1038/s43587-023-00560-5 (PMC10950785; doi:10.1038/s43587-023-00560-5)
Supplement: Supplementary file 11 — Statistical source data. [file 43587_2023_560_MOESM11_ESM.xlsx]

## Sheet: EDFig.7
	E.D.Fig.7a	Spleen
			Young											Old
			UT			h.19-m.28z			m.uPAR-m.28z					UT			h.19-m.28z			m.uPAR-m.28z
			Mouse 1	Mouse 2	Mouse 3	Mouse 1	Mouse 2	Mouse 3	Mouse 1	Mouse 2	Mouse 3	Mouse 4		Mouse 1	Mouse 2	Mouse 3	Mouse 1	Mouse 2	Mouse 3	Mouse 1	Mouse 2	Mouse 3	Mouse 4
		CD4+	45.3	42	45.4	34.1	26.6	62.4	26.1	50.6	38	42.1		70.9	73.7	51.9	46.4	73	27.6	91.4	63.4	64.4	88.2
		CD8+	48.2	52.2	45.9	57.9	65.6	26.9	61.5	39.1	39	26		25.4	22.7	36.2	42.7	18.2	35.2	5.4	29.4	27.1	7.46
	E.D.Fig.7b	Liver
			Young											Old
			UT			h.19-m.28z			m.uPAR-m.28z					UT			h.19-m.28z			m.uPAR-m.28z
			Mouse 1	Mouse 2	Mouse 3	Mouse 1	Mouse 2	Mouse 3	Mouse 1	Mouse 2	Mouse 3	Mouse 4		Mouse 1	Mouse 2	Mouse 3	Mouse 1	Mouse 2	Mouse 3	Mouse 1	Mouse 2	Mouse 3	Mouse 4
		CD4+	18.4	6.51	30.2	8.54	8.87	5.23	4.36	6.78	8.51	9.8		32	34.4	20.9	19	25.8	16	14.7	6.19	11.5	14.3
		CD8+	55.7	88.8	51	79.1	79.2	82.4	85.2	86.3	83.8	79.5		35.1	26.1	19.1	45.7	27.3	64.6	79.6	83.7	77.3	72.1
	E.D.Fig.7c	Spleen
			Young											Old
			UT			h.19-m.28z			m.uPAR-m.28z					UT			h.19-m.28z			m.uPAR-m.28z
			Mouse 1	Mouse 2	Mouse 3	Mouse 1	Mouse 2	Mouse 3	Mouse 1	Mouse 2	Mouse 3	Mouse 4		Mouse 1	Mouse 2	Mouse 3	Mouse 1	Mouse 2	Mouse 3	Mouse 1	Mouse 2	Mouse 3	Mouse 4
		CD62L+	15.6	8.2	12	4.44	6.97	7.24	1.62	7.96	7.86	6.01		6.48	10.8	25.3	17.6	7.05	9.62	1.58	3.87	7.41	2.55
		CD62L+CD44+	37.1	26.5	31.1	22.6	31.8	21.9	4.81	15.7	15.7	12.3		7.36	12	15.2	19.8	7.58	7.99	3.74	7.88	9.04	4.24
		CD44+	37.9	42.8	40	54.9	51.9	54.4	40.6	61	51.5	57.9		61	55.4	31.7	33.8	42.5	33.1	80.5	53.8	70.3	79.1
	E.D.Fig.7d	Liver
			Young											Old
			UT			h.19-m.28z			m.uPAR-m.28z					UT			h.19-m.28z			m.uPAR-m.28z
			Mouse 1	Mouse 2	Mouse 3	Mouse 1	Mouse 2	Mouse 3	Mouse 1	Mouse 2	Mouse 3	Mouse 4		Mouse 1	Mouse 2	Mouse 3	Mouse 1	Mouse 2	Mouse 3	Mouse 1	Mouse 2	Mouse 3	Mouse 4
		CD62L+	18.7	7.84	38.7	10.1	7.84	13.6	7.97	8.53	10.9	11		32	35.1	41.5	28.7	35.8	26.2	10.3	23	15.3	23.3
		CD62L+CD44+	4.27	0.62	2.33	1.75	0.62	3.76	2.34	0.51	0.71	1.12		4.78	9.42	14.8	10.1	8.08	7.26	4.85	5.03	2.6	6.72
		CD44+	10.4	2.23	3.7	7.13	7.73	14.4	10.6	4.39	2.76	2.77		12.9	10.5	7.58	13.8	11.2	9.93	18.5	6.55	5.55	10.2
	E.D.Fig.7e	Spleen
			UT			h.19-m.28z			m.uPAR-m.28z
			Mouse 1	Mouse 2	Mouse 3	Mouse 1	Mouse 2	Mouse 3	Mouse 1	Mouse 2	Mouse 3
		CD4+	11.6	11.5	3.97	4.04	22.2	2.37	22.7	4.58	2.15
		CD8+	78.1	71.6	88.2	85.4	22.2	90.4	34.6	85.7	84.1
	E.D.Fig.7f	Liver	UT			h.19-m.28z			m.uPAR-m.28z
			Mouse 1	Mouse 2	Mouse 3	Mouse 1	Mouse 2	Mouse 3	Mouse 1	Mouse 2	Mouse 3
		CD4+	0	3.62	3.65	1.17	8.33	0	2.38	4.82	1.5
		CD8+	0	76.9	92.9	86.6	62.5	63.6	59.5	89	87.7
	E.D.Fig.7g	Spleen
			UT			h.19-m.28z			m.uPAR-m.28z
			Mouse 1	Mouse 2	Mouse 3	Mouse 1	Mouse 2	Mouse 3	Mouse 1	Mouse 2	Mouse 3
		CD62L+	37.1	20.2	37.1	30.6	25.9	33	3.94	15.7	3.09
		CD62L+CD44+	32.5	25.3	24.7	36.3	7.41	37	28.7	58.1	59.1
		CD44+	11.6	19.9	13.8	15.1	25.9	14.6	55.2	18.5	31.6
	E.D.Fig.7h	Liver
			UT			h.19-m.28z			m.uPAR-m.28z
			Mouse 1	Mouse 2	Mouse 3	Mouse 1	Mouse 2	Mouse 3	Mouse 1	Mouse 2	Mouse 3
		CD62L+	17.8	15.3	0	27.3	12.5	44.6	52	46.2	19
		CD62L+CD44+	1.44	11.7	0	0	16.7	8.22	1.82	0.64	9.52
		CD44+	11.5	35.4	0	45.5	25	19	5.94	7.4	33.3
	E.D.Fig.7i
		UT	h.19-m.28z	m.uPAR-m.28z
	Mouse 1	27	42	31
	Mouse 2	28	36	26
	Mouse 3	20	27	45
	Mouse 4	23	3	31
	Mouse 5	34	4	33
	Mouse 6	23	4	29
	Mouse 7	27		25
	Mouse 8	8		21
	Mouse 9			36
	Mouse 10			21
	Mouse 11			8
	Mouse 12			16
	E.D.Fig.7j
		UT	h.19-m.28z	m.uPAR-m.28z
	Mouse 1	35	43	37
	Mouse 2	36	40	35
	Mouse 3	32	35	44
	Mouse 4	33	23	37
	Mouse 5	39	24	38
	Mouse 6	33	24	36
	Mouse 7	35		34
	Mouse 8	26		32
	Mouse 9			40
	Mouse 10			32
	Mouse 11			26
	Mouse 12			30
	E.D.Fig.7k	Fat				E.D.Fig.7l	Liver				E.D.Fig.7m	Pancreas
		UT	h.19-m.28z	m.uPAR-m.28z			UT	h.19-m.28z	m.uPAR-m.28z			UT	h.19-m.28z	m.uPAR-m.28z
	Mouse 1	9.71977	6.56419	3.55625		Mouse 1	8.83645	8.82532	3.09021		Mouse 1	7.63565	10.6232	4.4528
	Mouse 2	8.35293	8.23486	2.63991		Mouse 2	7.00878	11.2694	2.40434		Mouse 2	7.07358	10.8355	4.55517
	Mouse 3	5.07565	6.84391	3.13009		Mouse 3	8.08786	6.41102	3.79127		Mouse 3	5.67128	6.36962	1.87925
	Mouse 4	5.52197	11.6839	1.83503		Mouse 4	7.52928	8.41268	1.55807		Mouse 4	8.85987	11.1139	3.38267
	Mouse 5	10.3095	6.83929	3.86649		Mouse 5	10.1156	5.7829	1.12311		Mouse 5	7.10301	6.93712	1.58591
	Mouse 6	5.84086		3.13462		Mouse 6	11.0933				Mouse 6	11.6473		2.90778
	E.D.Fig.7m	Fat				E.D.Fig.7o					E.D.Fig.7p	Pancreas
		UT	h.19-m.28z	m.uPAR-m.28z			UT	h.19-m.28z	m.uPAR-m.28z			UT	h.19-m.28z	m.uPAR-m.28z
	Mouse 1	3.78309	4.26474	1.26295		Mouse 1	6.8571	3.7028	2.94923		Mouse 1	3.2838	1.67089	1.56456
	Mouse 2	4.07162	6.35726	1.61127		Mouse 2	5.32428	6.13856	1.45776		Mouse 2	3.14273	3.19975	2.87074
	Mouse 3	5.14259	3.87767	2.14055		Mouse 3	4.60449	3.53993	1.30692		Mouse 3	3.57896	10.7618	1.48775
