# Supplementary material for: Prophylactic and long-lasting efficacy of senolytic CAR T cells against age-related metabolic dysfunction
Source: Nat Aging. 2024 Jan 24;4(3):336–49. doi: 10.1038/s43587-023-00560-5 (PMC10950785; doi:10.1038/s43587-023-00560-5)
Supplement: Supplementary file 12 — Statistical source data. [file 43587_2023_560_MOESM12_ESM.xlsx]

## Sheet: EDFig.8
	E.D.Fig.8b	Pancreas				E.D.Fig.8c	Liver				E.D.Fig.8d	Fat
		Control chow	HFD				Control chow	HFD				Control chow	HFD
	Mouse 1	0.374155	2.73535			Mouse 1	0.414288	3.77168			Mouse 1	1.2807	5.44778
	Mouse 2	0.115597	3.69968			Mouse 2	0.753159	3.2287			Mouse 2	1.38684	4.8049
	Mouse 3	0.0650031	4.28173			Mouse 3	0.978095	5.52942			Mouse 3	1.4437	3.11856
	E.D.Fig.8f	Pancreas				E.D.Fig.8g	Liver				E.D.Fig.8h	Fat
		UT	m.uPAR-m.28z				UT	m.uPAR-m.28z				UT	m.uPAR-m.28z
	Mouse 1	1.46197	2.12001			Mouse 1	2.25185	2.44274			Mouse 1	2.57912	2.19247
	Mouse 2	5.77493	0.68938			Mouse 2	5.07973	0.943725			Mouse 2	5.64012	1.52445
	Mouse 3	5.41848	0.822023			Mouse 3	4.33728	1.42918			Mouse 3	3.85043	0.833033
	Mouse 4	2.24488	1.45057			Mouse 4	7.80785	1.26865			Mouse 4	3.8743
	Mouse 5	2.13967	0.606694			Mouse 5	6.6883	0.397467			Mouse 5	3.14555
						Mouse 6		6.6883
	E.D.Fig.8j	Pancreas				E.D.Fig.8k	Liver				E.D.Fig.8l	Fat
		UT	m.uPAR-m.28z				UT	m.uPAR-m.28z				UT	m.uPAR-m.28z
	Mouse 1	4.62383	0.692154			Mouse 1	5.41682	0.602225			Mouse 1	1.61035	2.11417
	Mouse 2	2.43258	0.648946			Mouse 2	4.98031	1.05486			Mouse 2	2.55715	2.14149
	Mouse 3	1.63881	1.2594			Mouse 3	3.81324	0.842456			Mouse 3	5.75033	1.14262
	Mouse 4	1.57242	0.789078			Mouse 4	1.84073	1.33971			Mouse 4	3.74198	1.11093
	Mouse 5		1.13989			Mouse 5	4.73667	1.49356			Mouse 5	7.18752	1.3673
