# Supplementary material for: Prophylactic and long-lasting efficacy of senolytic CAR T cells against age-related metabolic dysfunction
Source: Nat Aging. 2024 Jan 24;4(3):336–49. doi: 10.1038/s43587-023-00560-5 (PMC10950785; doi:10.1038/s43587-023-00560-5)
Supplement: Supplementary file 13 — Statistical source data. [file 43587_2023_560_MOESM13_ESM.xlsx]

## Sheet: EDFig.9
	E.D.Fig.9a
		UT	m.uPAR-m.28z
	Mouse 1	0.15	0.28
	Mouse 2	0.0801	0.016
	Mouse 3	0.0241	0.019
	Mouse 4	0.054	0.021
	Mouse 5	0.007	0.35
	E.D.Fig.9b
		UT	m.uPAR-m.28z
	Mouse 1	10.5	2.56
	Mouse 2	3.19	9.57
	Mouse 3	13	6.82
	Mouse 4	11.7	6.02
	Mouse 5	34.4	62.3
	E.D.Fig.9c	UT	m.uPAR-m.28z
	Mouse 1	72.2	88.9
	Mouse 2	71.4	81.2
	Mouse 3	81.8	89.6
	Mouse 4	71.6	91.7
	Mouse 5	100	86.8
	E.D.Fig.9d
			UT					m.uPAR-m.28z
			Mouse 1	Mouse 2	Mouse 3	Mouse 4	Mouse 5	Mouse 1	Mouse 2	Mouse 3	Mouse 4	Mouse 5
		CD62L+	59.5	41.5	0	40.9	6.25	40	10.6	4.55	6.02	4.45
		CD62L+CD44+	22.7	12.8	4.35	17.5	9.38	32.2	21.3	31.8	22.9	18.2
		CD44+	13.5	37.2	69.6	24.8	71.9	14.6	57.4	55.7	61.4	70.7
	E.D.Fig.9e
		UT	m.uPAR-m.28z
	Mouse 1	0.041	0.027
	Mouse 2	0.015	0.14
	Mouse 3	0.019	0.11
	Mouse 4	0.12	0.15
	Mouse 5	0.00893	1.1
	E.D.Fig.9f
		UT	m.uPAR-m.28z
	Mouse 1	0	8.4
	Mouse 2	1.49	0
	Mouse 3	9.09	1.74
	Mouse 4	0	8.93
	Mouse 5	0	8.33
	E.D.Fig.9g	UT	m.uPAR-m.28z
	Mouse 1	72.2	88.9
	Mouse 2	71.4	81.2
	Mouse 3	81.8	89.6
	Mouse 4	71.6	91.7
	Mouse 5	100	86.8
	E.D.Fig.9h
			UT					m.uPAR-m.28z
			Mouse 1	Mouse 2	Mouse 3	Mouse 4	Mouse 5	Mouse 1	Mouse 2	Mouse 3	Mouse 4	Mouse 5
		CD62L+	0	0	9.09	0	0	2.31	0	0.87	1.79	0
		CD62L+CD44+	0	0	0	0	0	0	0	0	0	0
		CD44+	22.2	42.9	81.8	29.9	57.1	1.26	58.3	4.35	8.93	25
